# Supplementary material for: Lipid-mediated intracellular delivery of recombinant bioPROTACs for the rapid degradation of undruggable proteins
Source: Nat Commun. 2024 Jul 10;15:5808. doi: 10.1038/s41467-024-50235-x (PMC11237011; doi:10.1038/s41467-024-50235-x)
Supplement: Supplementary file 7 — Source Data [file 41467_2024_50235_MOESM7_ESM.xlsx]

## Sheet: figure 2C
	3G124 (ng)	31.25ng eGFP-KRAS	125ng eGFP-KRAS	500ng eGFP-KRAS
	0	1765	8706	12709
	31.25	10340	16846	16337
	62.5	11060	18739	22052
	125	7381	18076	22909
	250	4396	11526	25776
	500	2111	6679	20329

## Sheet: figure 2D
	SPOP-3G124 (ng)	31.25ng eGFP-KRAS	125ng eGFP-KRAS	500ng eGFP-KRAS
	0	51038	72234	70462
	31.25	20215	36174	57333
	62.5	18652	23335	20617
	125	22283	36194	22461
	250	25121	21943	21439
	500	17108	23540	24863

## Sheet: figure 2E
	SKP2-3G124 (ng)	31.25ng eGFP-KRAS	125ng eGFP-KRAS	500ng eGFP-KRAS
	0	653	3026	2637
	31.25	484	2197	2906
	62.5	631	1859	3168
	125	512	1283	2575
	250	380	1013	2112
	500	347	800	1743

## Sheet: figure 2F
	CHIP-3G124 (ng)	31.25ng eGFP-KRAS	125ng eGFP-KRAS	500ng eGFP-KRAS
	0	9030	10132	9217
	31.25	9352	11303	10720
	62.5	8571	10708	11530
	125	7143	9837	8429
	250	10677	8379	7061
	500	8318	8609	8469

## Sheet: figure 2G
	SOCS2-3G124 (ng)	31.25ng eGFP-KRAS	125ng eGFP-KRAS	500ng eGFP-KRAS
	0	1033	3240	3572
	31.25	725	2179	3602
	62.5	588	1393	3122
	125	484	1202	2141
	250	384	903	1498
	500	277	657	880

## Sheet: figure 2H
	IpaH9.8-3G124 (ng)	31.25ng eGFP-KRAS	125ng eGFP-KRAS	500ng eGFP-KRAS
	0	3921	12785	21040
	31.25	1715	1843	2158
	62.5	2566	2300	1659
	125	3327	3476	2106
	250	3430	4526	3327
	500	3108	4881	4089

## Sheet: figure 3D
SPOP
	Replicate 1	Replicate 2	Replicate 3
background	216	148	151
K27	1259	1165	6585
K27n3	2445	2961	14967
IpaH9.8
	Replicate 1	Replicate 2	Replicate 3
background	216	148	151
K27	974	990	3061
K27n3	5884	5446	27603

## Sheet: figure 4A
293T neg	293T-EK only	IpaH-DARPinK27-D25 - Lipo	IpaH-DARPinK27-D25 + Lipo	IpaH-K27n3-D25-s11 - Lipo	IpaH-DARPinK27n3-D25 + Lipo	IpaH-K27-s11 - Lipo	IpaH-DARPinK27 + Lipo
239	23612	24334	10510	29337	33452	27956	29937
191	23273	24775	13558	27681	33442	19167	31779
209	22644	25016	13516	29124	32611	25590	29986
293T neg	293T-EK only	K27-D25-s11 - Lipo	K27-D25-s11 + Lipo
184	16821	25131	25199
207	18739	18389	28218
184		22009	27403

## Sheet: figure 4B
		rep1	rep2	rep3
	lipo	%GFP	%GFP	%GFP
K27-D25	-	1.27	2.68	2.2
	+	35.5	36.4	33.6
IpaH9.8-K27	-	4.06	4.84	3.67
	+	3.61	5.13	3.41
IpaH9.8-K27n3-D25	-	1.85	2.57	2.01
	+	23.4	22.3	21.1
IpaH-K27-D25	-	3.62	3.03	3.77
	+	23.3	25	21.9

## Sheet: figure 4C
		rep 1		rep 2		rep 3
	lipo	Geo Mean	Fold change geo mean	Geo Mean	Fold change geo mean	Geo Mean	Fold change geo mean
neg control	-	2972	1	3109	1	3178	1
K27-D25	-	2891	0.972746	3121	1.00386	3054	0.960982
	+	8357	2.81191	8989	2.89128	8153	2.56545
IpaH9.8-K27	-	3131	1.0535	3268	1.05114	3272	1.02958
	+	3282	1.10431	3567	1.14731	3404	1.07111
IpaH9.8-K27n3-D25	-	2990	1.00606	3138	1.00933	3143	0.988987
	+	5481	1.84421	5422	1.74397	5354	1.68471
IpaH-K27-D25	-	3141	1.05686	3136	1.00868	3221	1.01353
	+	5710	1.92127	6092	1.95947	5528	1.73946

[truncated: 70 more sheets: figure 4D, figure 4E, figure 4F, figure 5D, figure 5E, figure 5F, figure 5G, figure 5H, figure 5I, figure 6D, figure 6E, figure 6F, figure 6G, figure 8B, figure 8C, figure 9B, figure 9C, figure 9D, figure 9E, figure 9F …]
